# Supplementary material for: Nrf2 Activated by PD-MSCs Attenuates Oxidative Stress in a Hydrogen Peroxide-Injured Retinal Pigment Epithelial Cell Line
Source: Antioxidants (Basel). 2025 Oct 25;14(11):1279. doi: 10.3390/antiox14111279 (PMC12649114; doi:10.3390/antiox14111279)
Supplement: Supplementary file 1 [file antioxidants-14-01279-s001.zip]

Archive with 1 entries (1 files):
- antioxidants-3885131-Supplementary Materials.pdf
